# Supplementary material for: Apis mellifera propolis enhances apoptosis and invasion inhibition in head and neck cancer cells
Source: PeerJ. 2021 Sep 8;9:e12139. doi: 10.7717/peerj.12139 (PMC8434809; doi:10.7717/peerj.12139)
Supplement: Supplemental Information 4 [file peerj-09-12139-s004.zip]

Archive with 6 entries (6 files):
- Statistical analysis/Apoptosis t test.csv
- Statistical analysis/one-way ANOVA of MTT.xlsx
- Statistical analysis/Unpaired t test of Apoptosis.xlsx
- Statistical analysis/Unpaired t test of Invasion.csv
- Statistical analysis/Unpaired t test of Invasion.xlsx
- Statistical analysis/Unpaired t test of MMPs.csv
