# Supplementary material for: Apis mellifera propolis enhances apoptosis and invasion inhibition in head and neck cancer cells
Source: PeerJ. 2021 Sep 8;9:e12139. doi: 10.7717/peerj.12139 (PMC8434809; doi:10.7717/peerj.12139)
Supplement: Supplemental Information 4 [file peerj-09-12139-s004.zip › Statistical analysis/Apoptosis t test.csv]

Table Analyzed	apoptosis t test
Column F	30T
vs.	vs.
Column E	30C
Unpaired t test
P value	0.0154
P value summary	*
Significantly different (P < 0.05)?	Yes
One- or two-tailed P value?	Two-tailed
t	df	t=4.054 df=4
How big is the difference?
Mean ± SEM of column E	4.86 ± 2.93	n=3
Mean ± SEM of column F	34.84 ± 6.789	n=3
Difference between means	29.98 ± 7.395
95% confidence interval	9.446 to 50.51
R squared (eta squared)	0.8042
F test to compare variances
F	DFn	Dfd	5.37	2	2
P value	0.3140
P value summary	ns
Significantly different (P < 0.05)?	No
