# Supplementary material for: Apis mellifera propolis enhances apoptosis and invasion inhibition in head and neck cancer cells
Source: PeerJ. 2021 Sep 8;9:e12139. doi: 10.7717/peerj.12139 (PMC8434809; doi:10.7717/peerj.12139)
Supplement: Supplemental Information 4 [file peerj-09-12139-s004.zip › Statistical analysis/one-way ANOVA of MTT.xlsx]

## Sheet: one-way ANOVA-HN30
Table Analyzed	MTT-HN30
Data sets analyzed	A : 0	B : 0.10	C : 0.20	D : 0.25	E : 0.30
ANOVA summary
F	140.2
P value	<0.0001
P value summary	****
Significant diff. among means (P < 0.05)?	Yes
R square	0.9859
Brown-Forsythe test
F (DFn	DFd)	1.052 (6	12)
P value	0.4407
P value summary	ns
Are SDs significantly different (P < 0.05)?	No
Bartlett's test
Bartlett's statistic (corrected)
P value
P value summary
Are SDs significantly different (P < 0.05)?
ANOVA table	SS	DF	MS	F (DFn	DFd)	P value
Treatment (between columns)	28222	6	4704	F (6	12) = 140.2	P<0.0001
Residual (within columns)	402.6	12	33.55
Total	28624	18
Data summary
Number of treatments (columns)	7
Number of values (total)	19

## Sheet: Dunnett-HN30-
Number of families	1
Number of comparisons per family	6
Alpha	0.05
Dunnett's multiple comparisons test	Mean Diff.	95.00% CI of diff.	Significant?	Summary	Adjusted P Value	A-?
0 vs. 0.10	10.51	-3.568 to 24.59	No	ns	0.1783	B	0.1
0 vs. 0.20	24.49	10.41 to 38.57	Yes	**	0.0011	C	0.2
0 vs. 0.25	40.31	26.23 to 54.39	Yes	****	<0.0001	D	0.25
0 vs. 0.30	85	69.26 to 100.7	Yes	****	<0.0001	E	0.3
0 vs. 0.35	98.18	82.44 to 113.9	Yes	****	<0.0001	F	0.35
0 vs. 0.40	98.06	83.98 to 112.1	Yes	****	<0.0001	G	0.4
Test details	Mean 1	Mean 2	Mean Diff.	SE of diff.	n1	n2	q	DF
0 vs. 0.10	100	89.49	10.51	4.729	3	3	2.223	12
0 vs. 0.20	100	75.51	24.49	4.729	3	3	5.179	12
0 vs. 0.25	100	59.69	40.31	4.729	3	3	8.524	12
0 vs. 0.30	100	15	85	5.288	3	2	16.08	12
0 vs. 0.35	100	1.82	98.18	5.288	3	2	18.57	12
0 vs. 0.40	100	1.939	98.06	4.729	3	3	20.73	12

## Sheet: on-way ANOVA-HN31
Table Analyzed	MTT-HN31
Data sets analyzed	A : 0	B : 0.10	C : 0.20	D : 0.25	E : 0.30
ANOVA summary
F	101
P value	<0.0001
P value summary	****
Significant diff. among means (P < 0.05)?	Yes
R square	0.979
Brown-Forsythe test
F (DFn	DFd)	0.8925 (6	13)
P value	0.5281
P value summary	ns
Are SDs significantly different (P < 0.05)?	No
Bartlett's test
Bartlett's statistic (corrected)
P value
P value summary
Are SDs significantly different (P < 0.05)?
ANOVA table	SS	DF	MS	F (DFn	DFd)	P value
Treatment (between columns)	23010	6	3835	F (6	13) = 101	P<0.0001
Residual (within columns)	493.8	13	37.98
Total	23504	19
Data summary
Number of treatments (columns)	7
Number of values (total)	20

## Sheet: Dunnett-HN31
Number of families	1
Number of comparisons per family	6
Alpha	0.05
Dunnett's multiple comparisons test	Mean Diff.	95.00% CI of diff.	Significant?	Summary	Adjusted P Value	A-?
0 vs. 0.10	15.98	1.178 to 30.79	Yes	*	0.0327	B	0.1
0 vs. 0.20	35.88	21.08 to 50.69	Yes	****	<0.0001	C	0.2
0 vs. 0.25	51.65	36.85 to 66.46	Yes	****	<0.0001	D	0.25
0 vs. 0.30	57.34	40.79 to 73.89	Yes	****	<0.0001	E	0.3
0 vs. 0.35	88.24	73.44 to 103	Yes	****	<0.0001	F	0.35
0 vs. 0.40	98.13	83.33 to 112.9	Yes	****	<0.0001	G	0.4
Test details	Mean 1	Mean 2	Mean Diff.	SE of diff.	n1	n2	q	DF
0 vs. 0.10	100	84.02	15.98	5.032	3	3	3.176	13
0 vs. 0.20	100	64.12	35.88	5.032	3	3	7.131	13
0 vs. 0.25	100	48.35	51.65	5.032	3	3	10.26	13
0 vs. 0.30	100	42.66	57.34	5.626	3	2	10.19	13
0 vs. 0.35	100	11.76	88.24	5.032	3	3	17.54	13
0 vs. 0.40	100	1.87	98.13	5.032	3	3	19.5	13

## Sheet: one-way ANOVA-HN4
Table Analyzed	MTT-HN4
Data sets analyzed	A : 0	B : 0.10	C : 0.20	D : 0.25	E : 0.30
ANOVA summary
F	64.21
P value	<0.0001
P value summary	****
Significant diff. among means (P < 0.05)?	Yes
R square	0.9698
Brown-Forsythe test
F (DFn	DFd)	0.8331 (6	12)
P value	0.5669
P value summary	ns
Are SDs significantly different (P < 0.05)?	No
Bartlett's test
Bartlett's statistic (corrected)
P value
P value summary
Are SDs significantly different (P < 0.05)?
ANOVA table	SS	DF	MS	F (DFn	DFd)	P value
Treatment (between columns)	25647	6	4275	F (6	12) = 64.21	P<0.0001
Residual (within columns)	798.8	12	66.57
Total	26446	18
Data summary
Number of treatments (columns)	7
Number of values (total)	19

## Sheet: Dunnett-HN4
Number of families	1
Number of comparisons per family	6
Alpha	0.05
Dunnett's multiple comparisons test	Mean Diff.	95.00% CI of diff.	Significant?	Summary	Adjusted P Value	A-?
0 vs. 0.10	-9.737	-31.91 to 12.43	No	ns	0.6231	B	0.1
0 vs. 0.20	11.52	-8.313 to 31.35	No	ns	0.3725	C	0.2
0 vs. 0.25	23.76	3.926 to 43.59	Yes	*	0.0177	D	0.25
0 vs. 0.30	52.88	33.05 to 72.71	Yes	****	<0.0001	E	0.3
0 vs. 0.35	72.03	49.86 to 94.2	Yes	****	<0.0001	F	0.35
0 vs. 0.40	98.92	79.09 to 118.8	Yes	****	<0.0001	G	0.4
Test details	Mean 1	Mean 2	Mean Diff.	SE of diff.	n1	n2	q	DF
0 vs. 0.10	100	109.7	-9.737	7.448	3	2	1.307	12
0 vs. 0.20	100	88.48	11.52	6.662	3	3	1.729	12
0 vs. 0.25	100	76.24	23.76	6.662	3	3	3.566	12
0 vs. 0.30	100	47.12	52.88	6.662	3	3	7.938	12
0 vs. 0.35	100	27.97	72.03	7.448	3	2	9.671	12
0 vs. 0.40	100	1.08	98.92	6.662	3	3	14.85	12

## Sheet: one-way ANOVA-HN12
Table Analyzed	MTT-HN12
Data sets analyzed	A : 0	B : 0.10	C : 0.20	D : 0.25	E : 0.30
ANOVA summary
F	57.53
P value	<0.0001
P value summary	****
Significant diff. among means (P < 0.05)?	Yes
R square	0.9691
Brown-Forsythe test
F (DFn	DFd)	1.324 (6	11)
P value	0.3246
P value summary	ns
Are SDs significantly different (P < 0.05)?	No
Bartlett's test
Bartlett's statistic (corrected)
P value
P value summary
Are SDs significantly different (P < 0.05)?
ANOVA table	SS	DF	MS	F (DFn	DFd)	P value
Treatment (between columns)	19009	6	3168	F (6	11) = 57.53	P<0.0001
Residual (within columns)	605.8	11	55.07
Total	19614	17
Data summary
Number of treatments (columns)	7
Number of values (total)	18

## Sheet: Dunnett-HN12
Number of families	1
Number of comparisons per family	6
Alpha	0.05
Dunnett's multiple comparisons test	Mean Diff.	95.00% CI of diff.	Significant?	Summary	Adjusted P Value	A-?
0 vs. 0.10	19.41	1.119 to 37.7	Yes	*	0.0367	B	0.1
0 vs. 0.20	39.66	21.37 to 57.96	Yes	***	0.0002	C	0.2
0 vs. 0.25	53.28	34.98 to 71.57	Yes	****	<0.0001	D	0.25
0 vs. 0.30	67.42	46.97 to 87.87	Yes	****	<0.0001	E	0.3
0 vs. 0.35	89.47	69.02 to 109.9	Yes	****	<0.0001	F	0.35
0 vs. 0.40	98.86	78.41 to 119.3	Yes	****	<0.0001	G	0.4
Test details	Mean 1	Mean 2	Mean Diff.	SE of diff.	n1	n2	q	DF
0 vs. 0.10	100	80.59	19.41	6.059	3	3	3.204	11
0 vs. 0.20	100	60.34	39.66	6.059	3	3	6.546	11
0 vs. 0.25	100	46.72	53.28	6.059	3	3	8.793	11
0 vs. 0.30	100	32.58	67.42	6.774	3	2	9.952	11
0 vs. 0.35	100	10.53	89.47	6.774	3	2	13.21	11
0 vs. 0.40	100	1.144	98.86	6.774	3	2	14.59	11
