# Supplementary material for: Apis mellifera propolis enhances apoptosis and invasion inhibition in head and neck cancer cells
Source: PeerJ. 2021 Sep 8;9:e12139. doi: 10.7717/peerj.12139 (PMC8434809; doi:10.7717/peerj.12139)
Supplement: Supplemental Information 4 [file peerj-09-12139-s004.zip › Statistical analysis/Unpaired t test of Apoptosis.xlsx]

## Sheet: Apoptosis t test-HN30
Table Analyzed	apoptosis t test
Column F	30T
vs.	vs.
Column E	30C
Unpaired t test
P value	0.0154
P value summary	*
Significantly different (P < 0.05)?	Yes
One- or two-tailed P value?	Two-tailed
t	df	t=4.054 df=4
How big is the difference?
Mean ± SEM of column E	4.86 ± 2.93	n=3
Mean ± SEM of column F	34.84 ± 6.789	n=3
Difference between means	29.98 ± 7.395
95% confidence interval	9.446 to 50.51
R squared (eta squared)	0.8042
F test to compare variances
F	DFn	Dfd	5.37	2	2
P value	0.314
P value summary	ns
Significantly different (P < 0.05)?	No

## Sheet: Apoptosis t test-HN31
Table Analyzed	apoptosis t test
Column H	31T
vs.	vs.
Column G	31C
Unpaired t test
P value	0.0011
P value summary	**
Significantly different (P < 0.05)?	Yes
One- or two-tailed P value?	Two-tailed
t	df	t=8.352 df=4
How big is the difference?
Mean ± SEM of column G	3.237 ± 2.487	n=3
Mean ± SEM of column H	38.87 ± 3.467	n=3
Difference between means	35.64 ± 4.267
95% confidence interval	23.79 to 47.48
R squared (eta squared)	0.9458
F test to compare variances
F	DFn	Dfd	1.944	2	2
P value	0.6792
P value summary	ns
Significantly different (P < 0.05)?	No

## Sheet: Apoptosis t test-HN4
Table Analyzed	apoptosis t test
Column J	4T
vs.	vs.
Column I	4C
Unpaired t test
P value	0.017
P value summary	*
Significantly different (P < 0.05)?	Yes
One- or two-tailed P value?	Two-tailed
t	df	t=4.825 df=3
How big is the difference?
Mean ± SEM of column I	6.567 ± 0.9867	n=3
Mean ± SEM of column J	57.28 ± 14	n=2
Difference between means	50.71 ± 10.51
95% confidence interval	17.26 to 84.15
R squared (eta squared)	0.8859
F test to compare variances
F	DFn	Dfd
P value
P value summary
Significantly different (P < 0.05)?

## Sheet: Apoptosis t test-HN12
Table Analyzed	apoptosis t test
Column L	12T
vs.	vs.
Column K	12C
Unpaired t test
P value	0.0437
P value summary	*
Significantly different (P < 0.05)?	Yes
One- or two-tailed P value?	Two-tailed
t	df	t=2.909 df=4
How big is the difference?
Mean ± SEM of column K	4.783 ± 1.275	n=3
Mean ± SEM of column L	10.31 ± 1.41	n=3
Difference between means	5.53 ± 1.901
95% confidence interval	0.2522 to 10.81
R squared (eta squared)	0.6791
F test to compare variances
F	DFn	Dfd	1.222	2	2
P value	0.9001
P value summary	ns
Significantly different (P < 0.05)?	No
