# Supplementary material for: Apis mellifera propolis enhances apoptosis and invasion inhibition in head and neck cancer cells
Source: PeerJ. 2021 Sep 8;9:e12139. doi: 10.7717/peerj.12139 (PMC8434809; doi:10.7717/peerj.12139)
Supplement: Supplemental Information 4 [file peerj-09-12139-s004.zip › Statistical analysis/Unpaired t test of Invasion.csv]

Table Analyzed	HN30
Column B	Treated
vs.	vs.
Column A	Control
Unpaired t test
P value	0.0009
P value summary	***
Significantly different (P < 0.05)?	Yes
One- or two-tailed P value?	Two-tailed
t	df	t=8.783 df=4
How big is the difference?
Mean ± SEM of column A	76.24 ± 2.522	n=3
Mean ± SEM of column B	39.02 ± 3.406	n=3
Difference between means	-37.22 ± 4.238
95% confidence interval	-48.99 to -25.46
R squared (eta squared)	0.9507
F test to compare variances
F	DFn	Dfd	1.823	2	2
P value	0.7084
P value summary	ns
Significantly different (P < 0.05)?	No
