# Supplementary material for: Apis mellifera propolis enhances apoptosis and invasion inhibition in head and neck cancer cells
Source: PeerJ. 2021 Sep 8;9:e12139. doi: 10.7717/peerj.12139 (PMC8434809; doi:10.7717/peerj.12139)
Supplement: Supplemental Information 4 [file peerj-09-12139-s004.zip › Statistical analysis/Unpaired t test of Invasion.xlsx]

## Sheet: Unpaired t test-HN30
Table Analyzed	HN30
Column B	Treated
vs.	vs.
Column A	Control
Unpaired t test
P value	0.0009
P value summary	***
Significantly different (P < 0.05)?	Yes
One- or two-tailed P value?	Two-tailed
t	df	t=8.783 df=4
How big is the difference?
Mean ± SEM of column A	76.24 ± 2.522	n=3
Mean ± SEM of column B	39.02 ± 3.406	n=3
Difference between means	-37.22 ± 4.238
95% confidence interval	-48.99 to -25.46
R squared (eta squared)	0.9507
F test to compare variances
F	DFn	Dfd	1.823	2	2
P value	0.7084
P value summary	ns
Significantly different (P < 0.05)?	No

## Sheet: Unpaired t test-HN31
Table Analyzed	HN31
Column B	Treated
vs.	vs.
Column A	Control
Unpaired t test
P value	0.0024
P value summary	**
Significantly different (P < 0.05)?	Yes
One- or two-tailed P value?	Two-tailed
t	df	t=6.839 df=4
How big is the difference?
Mean ± SEM of column A	55.16 ± 0.2255	n=3
Mean ± SEM of column B	37.12 ± 2.627	n=3
Difference between means	-18.03 ± 2.637
95% confidence interval	-25.35 to -10.71
R squared (eta squared)	0.9212
F test to compare variances
F	DFn	Dfd	135.7	2	2
P value	0.0146
P value summary	*
Significantly different (P < 0.05)?	Yes

## Sheet: Unpaired t test-HN4
Table Analyzed	HN4
Column B	Treated
vs.	vs.
Column A	Control
Unpaired t test
P value	0.022
P value summary	*
Significantly different (P < 0.05)?	Yes
One- or two-tailed P value?	Two-tailed
t	df	t=3.639 df=4
How big is the difference?
Mean ± SEM of column A	28.37 ± 4.532	n=3
Mean ± SEM of column B	10.57 ± 1.841	n=3
Difference between means	-17.8 ± 4.892
95% confidence interval	-31.38 to -4.217
R squared (eta squared)	0.768
F test to compare variances
F	DFn	Dfd	6.057	2	2
P value	0.2834
P value summary	ns
Significantly different (P < 0.05)?	No

## Sheet: Unpaired t test-HN12
Table Analyzed	HN12
Column B	Treated
vs.	vs.
Column A	Control
Unpaired t test
P value	0.0426
P value summary	*
Significantly different (P < 0.05)?	Yes
One- or two-tailed P value?	Two-tailed
t	df	t=2.935 df=4
How big is the difference?
Mean ± SEM of column A	34.43 ± 2.829	n=3
Mean ± SEM of column B	19.47 ± 4.244	n=3
Difference between means	-14.97 ± 5.1
95% confidence interval	-29.13 to -0.8062
R squared (eta squared)	0.6828
F test to compare variances
F	DFn	Dfd	2.25	2	2
P value	0.6154
P value summary	ns
Significantly different (P < 0.05)?	No
