# Supplementary material for: Apis mellifera propolis enhances apoptosis and invasion inhibition in head and neck cancer cells
Source: PeerJ. 2021 Sep 8;9:e12139. doi: 10.7717/peerj.12139 (PMC8434809; doi:10.7717/peerj.12139)
Supplement: Supplemental Information 4 [file peerj-09-12139-s004.zip › Statistical analysis/Unpaired t test of MMPs.csv]

Table Analyzed	MMP9_ HN30
Column B	EAEP
vs.	vs.
Column A	Control
Unpaired t test
P value	0.0004
P value summary	***
Significantly different (P < 0.05)?	Yes
One- or two-tailed P value?	Two-tailed
t	df	t=17.39 df=3
How big is the difference?
Mean ± SEM of column A	0.3279 ± 0.01955	n=2
Mean ± SEM of column B	0.05685 ± 0.004288	n=3
Difference between means	-0.271 ± 0.01559
95% confidence interval	-0.3206 to -0.2214
R squared (eta squared)	0.9902
F test to compare variances
F	DFn	Dfd
P value
P value summary
Significantly different (P < 0.05)?
