# Supplementary material for: Apis mellifera propolis enhances apoptosis and invasion inhibition in head and neck cancer cells
Source: PeerJ. 2021 Sep 8;9:e12139. doi: 10.7717/peerj.12139 (PMC8434809; doi:10.7717/peerj.12139)
Supplement: Supplemental Information 6 — The raw data provide numerical data of MTT assay, apoptosis, invasion assay and MMPs activity. [file peerj-09-12139-s006.zip]

Archive with 4 entries (4 files):
- All raw data/Apoptosis-all.xlsx
- All raw data/Invasion all.xlsx
- All raw data/MMPs all.xlsx
- All raw data/MTT-all.xlsx
