# Supplementary material for: Apis mellifera propolis enhances apoptosis and invasion inhibition in head and neck cancer cells
Source: PeerJ. 2021 Sep 8;9:e12139. doi: 10.7717/peerj.12139 (PMC8434809; doi:10.7717/peerj.12139)
Supplement: Supplemental Information 6 — The raw data provide numerical data of MTT assay, apoptosis, invasion assay and MMPs activity. [file peerj-09-12139-s006.zip › All raw data/Apoptosis-all.xlsx]

## Sheet: Apoptosis-all
	Apoptotic cell (%)
	Control			EAEP
HN30	1.93	10.72	1.93	40.8	21.29	42.42
HN31	0.75	8.21	0.75	44.01	32.27	40.34
HN4	5.58	8.54	5.58	71.27	14.34*	43.28
HN12	5.89	6.22	2.24	13.08	8.46	9.4
* Excluded data
