# Supplementary material for: Apis mellifera propolis enhances apoptosis and invasion inhibition in head and neck cancer cells
Source: PeerJ. 2021 Sep 8;9:e12139. doi: 10.7717/peerj.12139 (PMC8434809; doi:10.7717/peerj.12139)
Supplement: Supplemental Information 6 — The raw data provide numerical data of MTT assay, apoptosis, invasion assay and MMPs activity. [file peerj-09-12139-s006.zip › All raw data/Invasion all.xlsx]

## Sheet: Invasion-HN30
	Invaded cell (average from 5 random area)
Exp no.	Control	EAEP
1	71.8	34.2
2	76.4	45.6
3	80.5333	37.2667

## Sheet: Invasion-HN31
	Invaded cell (average from 5 random area)
Exp no.	Control	EAEP
1	55.6	32.6
2	55	41.7
3	54.8667	37.0667

## Sheet: Invasion-HN4
	Invaded cell (average from 5 random area)
Exp no.	Control	EAEP
1	30.4	12.1
2	19.7	6.9
3	35	12.7

## Sheet: Invasion-HN12
	Invaded cell (average from 5 random area)
Exp no.	Control	EAEP
1	29.5	12.1
2	34.5	19.5
3	39.3	26.8
