# Supplementary material for: Apis mellifera propolis enhances apoptosis and invasion inhibition in head and neck cancer cells
Source: PeerJ. 2021 Sep 8;9:e12139. doi: 10.7717/peerj.12139 (PMC8434809; doi:10.7717/peerj.12139)
Supplement: Supplemental Information 6 — The raw data provide numerical data of MTT assay, apoptosis, invasion assay and MMPs activity. [file peerj-09-12139-s006.zip › All raw data/MMPs all.xlsx]

## Sheet: MMP9 all
	10^6 (Pixel area)
	Control			EAEP
HN30	0.347412	0.097215*	0.308315	0.05916	0.048541	0.062847
HN31	0.124654	0.124654	0.185674	0.018115	0.062847	0.077701
HN4	2.20568	1.406028125*	2.45559	1.873479*	1.37123	1.46579
HN12	3.91722	3.21744	2.750399*	2.54178	2.34882	2.73177
* Excluded data

## Sheet: MMP2 all
	10^6 (Pixel area)
	Control			EAEP
HN30	3.09881	2.38863*	2.96099	0.872612	1.955676*	1.08734
HN31	2.52859	2.71196	2.57845	1.67234	2.445231*	1.88763
HN4	4.82952	5.36108	2.769963*	4.10801	5.25022	2.724572*
HN12	2.72277	3.55969	2.236469*	2.68436	2.41932	1.889949*
* Excluded data
