# Supplementary material for: Apis mellifera propolis enhances apoptosis and invasion inhibition in head and neck cancer cells
Source: PeerJ. 2021 Sep 8;9:e12139. doi: 10.7717/peerj.12139 (PMC8434809; doi:10.7717/peerj.12139)
Supplement: Supplemental Information 6 — The raw data provide numerical data of MTT assay, apoptosis, invasion assay and MMPs activity. [file peerj-09-12139-s006.zip › All raw data/MTT-all.xlsx]

## Sheet: MTT-HN30
Viability (% of control)
EAEP concentration (mg/ml)
0	0.1	0.2	0.25	0.3	0.35	0.4
100	95.707	71.6162	54.6529	21.6036	2.14276	0.516832
100	91.4591	85.3555	60.2417	8.38988	1.49712	0.523893
100	81.2994	69.5465	64.1706	50.3854*	21.19332*	4.77726
* Excluded data

## Sheet: MTT-HN31
Viability (% of control)
EAEP concentration (mg/ml)
0	0.1	0.2	0.25	0.3	0.35	0.4
100	80.3521	63.9479	39.0737	10.73868*	2.2632	1.21757
100	81.0372	58.0158	51.7964	38.5549	11.5566	2.67804
100	90.6613	70.3865	54.176	46.7638	21.4496	1.71504
* Excluded data

## Sheet: MTT-HN4
Viability (% of control)
EAEP concentration (mg/ml)
0	0.1	0.2	0.25	0.3	0.35	0.4
100	105.088	80.3403	63.7531	54.4742	24.0325	0.0306683
100	114.387	88.4631	76.3717	33.4652	1.573708*	0.897313
100	127.1251*	96.6404	88.602	53.4273	31.9053	2.31117
* Excluded data

## Sheet: MTT-HN12
Viability (% of control)
EAEP concentration (mg/ml)
0	0.1	0.2	0.25	0.3	0.35	0.4
100	82.1983	61.5436	35.4984	5.78503*	0.6575063*	0.2367864*
100	72.5643	52.0247	45.5177	26.4413	7.43846	0.946722
100	87.0051	67.4383	59.1535	38.7241	13.6279	1.34046
* Excluded data
